# Supplementary material for: Changes in circulating microRNA levels can be identified as early as day 8 of pregnancy in cattle
Source: PLoS One. 2017 Apr 5;12(4):e0174892. doi: 10.1371/journal.pone.0174892 (PMC5381804; doi:10.1371/journal.pone.0174892)
Supplement: S1 File — Normalised expression for all miRNAs used in differential expression analysis. (XLSX) [file pone.0174892.s002.xlsx]

## Sheet: Normalised Counts
Filtered normalised counts (RPMM) obtained from sequencing of plasma samples from Day 0 and Day 60 of pregnancy (n=11 heifers).
miRNA	P0_10	P0_11	P0_12	P0_14	P0_17	P0_24	P0_26	P0_28	P0_29	P0_31	P0_32	P60_10	P60_11	P60_12	P60_14	P60_17	P60_24	P60_26	P60_28	P60_29	P60_31	P60_32
bta-let-7a-3p	113.149	116.597	86.3867	142.4	164.022	89.4519	99.0773	111.28	105.93	88.581	112.257	90.0184	157.465	85.9749	153.493	105.742	160.19	87.2357	154.681	96.2235	100.098	87.4128
bta-let-7a-5p	1593.56	888.452	959.041	2159.55	1933.88	1017.95	1370.66	862.479	687.679	1535.58	2232.21	2474.08	2970.29	2082.42	2044.29	2167.71	1799.39	1208.14	2771.02	881.531	1755.9	1855.38
bta-let-7b	1496.32	980.326	889.899	1835.49	1340.06	992.572	988.949	906.991	684.64	1348.97	1777.99	1607.38	1435.8	1244.26	1791.93	6334.59	1698.34	1261.17	1881.69	827.907	1820.78	1207.04
bta-let-7c	391.739	193.256	168.96	438.193	237.437	162.777	197.79	130.231	88.1306	330.288	664.63	922.609	800.092	343.351	1113.96	1001.24	1108.47	843.279	1793.53	394.848	1487.46	442.643
bta-let-7d	767.271	552.704	326.644	786.863	830.333	536.067	534.616	574.031	315.621	607.914	833.46	1001.57	1274.62	1090.97	564.757	812.89	531.751	360.785	986.537	437.234	378.087	773.82
bta-let-7e	99.3874	54.5682	62.1785	98.4233	59.0108	4.30057	130.643	32.6129	49.4921	93.7122	96.3684	77.7001	59.3154	56.6154	52.0839	26.4354	5.06016	90.5252	79.4396	34.3579	144.003	90.7605
bta-let-7f	4994.45	2282.5	1600.56	7598.49	6470.74	2899.66	3339.98	2850.98	1239.47	5091.25	8550.65	11206.8	11302.1	8075.42	5409.11	6456.86	4681.95	2645.36	9419.73	2899.87	3141.7	6280.82
bta-let-7g	2497.83	1807.48	2719.61	2916.05	2840.88	1574.87	1946.7	1721.87	1733.09	3124.64	4384.98	4122.84	6413.24	3382.56	5422.68	5257.35	4382.97	2490.63	5157.44	3027.45	3477.99	2693.43
bta-let-7i	3128.72	2507.94	2881.27	3121.28	3152.66	2086.85	2337.9	2506.79	1903.71	3573.76	4686.41	6027.76	6114.54	3752.71	4685.45	5485.35	3830.26	2865.88	5800.71	2852.67	4103	3826.7
bta-miR-100	561.462	631.996	308.737	461.229	656.088	603.586	556.694	879.887	740.21	238.737	215.752	162.033	183.532	295.333	171.149	178.439	377.344	334.996	260.924	277.753	269.771	330.557
bta-miR-101	12033.8	19437.7	36245.6	11802.4	10727.4	9861.86	14624.4	13230	13703.2	22160.9	31711.1	28197.9	24414.5	22186.4	43207.7	36034.8	16870.2	17937.8	25124.2	16923.8	31136.6	22345.9
bta-miR-103	31356.9	33163.9	19268	21232.2	34802	27658.1	24018.1	46372	32374.8	18545.8	11368.6	12878.6	10390	15099.6	11175.9	10891.4	16791.5	15747.6	11846.2	14469.3	8568.74	21354.5
bta-miR-106b	532.716	752.105	1574.19	631.375	641.22	636.485	682.594	506.381	649.909	796.959	1527.19	1076.43	1498.58	1226.88	1943.66	2683.2	1003.36	619.466	1015.92	795.583	1188.26	979.767
bta-miR-10a	7358.95	6318.35	4280.37	7439.34	7753.18	8511.48	7287.57	7751.29	7854.91	6870.43	5987.76	7591.87	6756.9	6026.11	3932	2171.01	9871.22	8120.03	8725.76	7714.58	7970.66	7658.23
bta-miR-10b	68678.2	54593.8	25393	44217.2	60321.1	51302.6	71842.6	63719.6	49490.8	32432	22823.3	27393.4	21692.1	21244.8	20402.4	11020.3	44361	58412.3	48969	15365.8	35476.8	34569
bta-miR-122	55.9628	21.6517	45.9292	151.3	77.5969	43.0057	38.8646	24.4597	19.1022	30.2472	43.2099	16.1086	9.57557	104.359	23.3936	22955.9	78.3603	43.4205	5.1668	140.214	11.7394	61.6229
bta-miR-1246	1413.44	1111.55	743.655	1214.06	415.863	1096.22	1219.95	1672.07	313.016	1072.42	166.9	384.078	278.224	699.689	413.802	393.227	579.895	940.514	486.002	151.988	522.794	254.799
bta-miR-125a	713.449	630.533	321.836	759.116	673.745	703.359	1224.87	750.537	824	320.296	352.509	250.472	261.2	391.094	187.921	122.264	411.753	517.362	395.26	242.539	412.522	485.048
bta-miR-125b	292.658	297.711	123.694	260.194	296.448	335.015	345.402	511.89	375.098	113.697	164.673	106.443	101.873	144.054	96.8849	115.655	182.744	188.287	200.859	135.612	207.866	174.702
bta-miR-126-3p	911	554.899	456.142	1032.4	1104.94	441.024	1035.48	479.057	359.035	882.839	1078.32	621.916	365.202	373.168	485.638	581.58	1304.8	567.361	1123.13	139.251	853.063	682.563
bta-miR-126-5p	12675.4	6972.44	4443.19	12031.2	10984.8	5907.27	14106	6788.99	4930.54	10178.7	8492.45	8248.21	3994.61	3923.93	5437.14	4335.41	13237.7	10526.4	12460.1	1776.44	10414.6	7675.96
bta-miR-127	1847.08	1990.06	1157.02	1324.53	2162.95	1828.17	1750	2222.97	1772.6	1281.18	1227.84	704.67	797.698	742.494	746.72	832.717	1466.87	1945.9	1640.14	590.827	1434.48	1138.1
bta-miR-128	2968.47	2812.97	3062	2901.39	2595.08	3139.63	2834.74	2842.61	3005.99	3184.33	2776.42	2665.18	2484.86	3507.87	2162.59	2432.06	2507.67	2410.76	2403.86	2613.98	1438.31	2359.65
bta-miR-1296	40.9782	28.3813	40.7891	50.2587	32.9903	37.63	47.6228	33.7147	38.2044	53.2026	46.1796	45.7988	51.0697	50.7618	27.2558	19.8266	49.8788	50.3941	48.1159	49.7708	28.4093	59.887
bta-miR-1307	291.74	222.954	264.963	275.376	295.054	306.631	287.197	254.733	298.255	352.704	275.147	271.003	209.333	337.863	149.741	363.487	235.659	244.076	203.766	294.557	150.029	270.174
bta-miR-130a	889.594	1021.58	635.879	854.398	1114.7	931.934	875.274	1002.85	990.276	624.118	409.38	401.766	466.809	596.428	427.706	479.142	741.242	683.807	664.257	522.433	506.672	712.445
bta-miR-130b	1111.3	794.677	1062.34	1295.73	1031.99	1114.92	1064.49	1056.83	1071.03	1457.81	1261.85	1206.25	1383.67	1390.42	711.74	763.323	1152.56	1035.64	1032.39	1268.99	494.15	1110.33
bta-miR-132	43.1188	29.698	27.0269	32.4588	31.5963	46.4462	43.7911	28.2057	39.941	30.2472	24.2035	19.2671	13.5654	25.3352	15.3383	36.3487	19.9515	29.9996	20.3443	16.1621	13.8525	24.426
bta-miR-133a	2231.78	1279.21	72.4587	476.411	603.583	1099.87	652.122	901.262	1653.21	24.5758	177.591	90.9659	3220.85	42.896	1538.46	142.091	66.9387	4236.39	9841.47	254.848	1877.13	64.7226
bta-miR-1343-3p	49.235	57.0552	41.2865	85.3351	36.7075	73.5398	62.2198	48.4786	67.2919	54.2829	45.8826	33.1647	25.5349	76.9201	20.1935	23.131	30.6501	39.6048	32.6154	40.6729	14.2438	45.1323
bta-miR-136	74.617	100.944	64.9973	50.2587	127.779	75.6901	81.0135	126.705	132.413	48.3415	52.2676	35.0598	50.5377	24.6949	38.9526	29.7399	70.9869	44.0784	90.0961	25.153	59.9492	53.9355
bta-miR-138	755.956	433.181	307.576	574.834	516.228	496.286	306.538	410.966	334.723	328.938	339.888	244.787	208.003	213.017	154.265	452.707	294.935	191.84	181.807	198.869	103.62	514.185
bta-miR-1388-3p	319.263	330.481	254.849	247.105	538.531	324.263	310.369	432.562	461.058	283.027	159.921	162.981	182.468	218.413	132.417	138.786	284.092	229.866	166.306	282.677	112.072	265.338
bta-miR-1388-5p	326.908	254.261	212.733	297.888	406.57	295.234	336.826	339.791	425.458	340.551	215.604	182.564	222.632	218.321	136.831	105.742	328.477	309.207	200.214	307.294	118.255	267.57
bta-miR-139	112.231	53.6904	48.2505	85.8587	84.5666	93.5375	104.369	92.5501	73.3698	48.3415	50.7827	43.272	36.9724	39.5119	59.6979	49.5665	51.18	42.1047	65.8767	30.2906	35.8443	37.4449
bta-miR-140	21132.8	16449.5	17614.8	19089.4	23744.6	20829.6	16497.6	19047.9	14164.3	20262.9	15293.2	8936.46	10539.2	14763.6	10631.1	15699.3	21191.5	14631.4	11543	9458.16	10219.3	21954.9
bta-miR-141	1724.75	1558.49	1849.77	2348.02	3521.6	2982.66	1842.88	1846.37	3186.6	1787.01	1310.55	859.123	1124.07	1880.47	931.883	912.023	3140.77	1808.4	1347.57	2006.78	698.338	2653.01
bta-miR-142-3p	1084.39	722.553	945.113	918.269	2042.61	571.761	630.774	1279.17	1044.54	2053.3	2053.29	1874.28	3019.5	945.084	1252.88	2630.33	1816.17	678.412	2083.51	1375.6	835.297	1349.26
bta-miR-142-5p	36044	29316.7	30612.7	26728.2	38055.9	28143.4	27006.5	34984.4	32874	27495.8	32536.1	42437.2	55487.3	28626.8	54667.5	42164.5	40961.9	30626.2	51428.8	28219.7	33000.7	33071.5
bta-miR-143	24175.9	14951.5	9916.4	17824	22199.2	12392.5	17305.7	16493.7	18280.4	16683.2	12561	17621.2	70291.1	10348.8	16325	26376	51609.1	75347.2	49014.9	170666	214879	36515.3
bta-miR-144	626.905	585.621	1270.76	321.97	452.106	380.816	354.525	676.717	400.712	889.051	950.32	870.178	604.059	574.203	1159.86	1153.25	608.376	390.916	665.226	474.16	903.386	672.644
bta-miR-145	208.866	196.182	153.871	153.917	271.357	161.702	201.257	155.793	220.544	125.58	105.426	105.179	200.555	125.029	94.3469	323.834	237.828	208.287	172.765	438.09	392.487	204.087
bta-miR-1468	1728.73	1121.06	812.134	1590.48	1541.71	1158.14	2243.2	1012.32	746.288	1444.57	1090.05	858.807	529.316	806.06	505.721	370.096	1233.81	1341.17	1268.13	451.362	811.271	848.834
bta-miR-146a	298.774	164.582	140.275	263.335	313.175	140.844	141.409	152.708	141.096	250.619	326.227	251.736	225.558	104.176	217.384	1764.57	338.886	345.522	290.956	143.318	194.091	205.947
bta-miR-146b	109.479	86.168	79.2569	86.3822	37.1721	60.8531	72.0728	46.4954	55.5701	81.5593	46.1796	113.707	40.9622	55.8837	88.0571	307.312	61.8786	104.341	41.6574	35.0001	156.212	52.4477
bta-miR-147	133.332	183.601	85.0602	126.17	210.952	100.848	135.023	219.035	183.642	103.164	62.5132	77.7001	70.4869	68.6884	71.8361	49.5665	100.914	64.6044	70.3977	74.6026	51.8099	114.938
bta-miR-148a	20162.5	12948.6	14230.9	20070	20458.6	13549	14493.4	18825.1	15648.2	18845.6	17090.6	13821.8	13084.8	12575.2	9777.43	9744.77	17779.8	13286	15284.7	13936.9	10836.8	15583
bta-miR-148b	320.486	290.835	322.831	342.911	480.915	289.429	285.554	374.387	362.074	424.271	467.736	358.81	397.918	302.65	318.904	545.231	362.742	238.286	387.833	301.729	230.092	324.109
bta-miR-149-5p	110.396	55.7386	60.852	117.794	73.415	79.3456	91.9613	59.7168	42.5458	68.3262	51.5252	34.4281	37.5043	51.4935	33.6559	82.6108	64.3364	53.6835	51.0222	30.1836	31.6964	65.3426
bta-miR-150	6865.99	3350.9	3289.66	3637.48	4599.12	4437.98	2979.62	2664.34	3135.37	2091.65	3005.09	4139.27	7525.07	4715.63	10393.7	16836.1	6144.2	3918.9	7014.58	3251.05	1932.07	3498.87
bta-miR-151-3p	8046.71	5587.31	5287.83	8084.85	7734.13	6215.4	6018.17	7181.45	5824.87	8154.85	7676.36	8702.72	7115.45	6554.95	6093.38	4530.37	6897.15	6899.52	7817.7	6432.85	4809	6443.25
bta-miR-151-5p	2203.34	1682.4	1213.39	2114.01	2496.57	2011.59	1737.23	2098.02	1557.26	1582.31	1806.94	2082.74	1915.91	2142.97	954.504	1186.29	1453.42	1013.8	1739.6	1094.64	770.809	1821.91
bta-miR-152	1615.27	1873.9	1483.5	1342.33	2993.29	1515.52	1646.36	2633.71	2403.4	1081.61	836.727	445.67	741.575	943.986	595.544	1106.98	0	691.439	696.55	1080.08	436.471	1199.48
bta-miR-154c	116.207	133.275	94.5113	107.323	152.406	142.134	159.29	176.066	157.593	81.5593	87.0137	35.0598	64.1031	51.4935	55.3943	69.393	114.793	84.341	134.014	39.9237	85.3063	62.6148
bta-miR-155	378.59	161.218	114.74	337.152	274.609	170.733	158.56	194.135	92.9062	418.329	444.126	719.831	546.606	261.766	431.789	720.366	567.895	431.047	766.302	264.802	295.833	238.432
bta-miR-15a	2921.07	3556.44	5141.09	2366.87	3436.1	2599.05	2715.41	3476.14	3403.67	3005.54	4315.05	3593.15	4057.38	3353.66	5076.08	6886.43	3452.62	2431.29	3265.1	2712.99	3866.64	3841.45
bta-miR-15b	222.016	182.577	331.287	176.429	210.952	211.803	203.264	201.627	209.69	239.547	330.385	248.577	332.751	272.559	424.727	495.665	281.056	167.366	286.112	189.985	224.457	206.815
bta-miR-16a	1839.74	1759.35	2909.29	1853.81	1288.01	1635.29	1634.32	1350.13	1380.13	2491.61	3475.8	3079.26	2617.06	2569.64	4137.25	20689	2148.69	1972.34	2172.32	1624.88	3101.24	2220.41
bta-miR-16b	10097.1	11360.4	17228.3	9160.18	6193.81	9560.39	8417.56	7660.06	7751.59	12867.2	17003	16270.3	13030.2	14502.9	25315.5	36702.3	10506.6	11022.6	11652.8	8226.41	15930.4	12358.6
bta-miR-17-3p	52.9047	51.9349	83.0705	48.6881	70.1624	45.8011	44.8859	60.3779	62.0822	79.939	100.972	83.7013	77.9345	59.8166	75.4775	118.96	66.2159	39.4732	60.7099	64.4344	58.8535	75.6337
bta-miR-17-5p	241.588	191.354	344.22	295.794	257.882	239.112	237.384	206.475	302.596	371.338	533.813	450.724	484.63	408.655	390.74	783.15	361.296	252.234	337.457	347.753	272.197	314.314
bta-miR-181a	18525.5	13073	9000.8	15966	19121.8	14054.7	15706.4	15364.4	10611.7	13799.2	16269.6	16854	17261.6	10405.9	13924.8	14268.5	13974.9	13247.9	16766.3	7636.23	9391.36	12399.1
bta-miR-181b	1754.42	1245.41	1014.26	1543.89	1857.21	1428.01	1274.5	1522.01	985.066	1504.8	1394.3	1133.6	1390.05	1167.52	1094.2	1401.08	1412.08	1138.41	1272.33	777.494	794.209	1389.3
bta-miR-181c	249.539	190.33	151.384	238.729	284.367	175.033	216.583	270.378	180.169	277.356	381.316	333.226	499.792	229.937	152.61	142.091	324.284	220.918	431.428	326.025	189.63	232.853
bta-miR-182	87.1551	72.2699	62.1785	100.517	107.799	109.88	70.4307	85.719	112.008	82.3695	48.7039	39.1659	38.8343	55.4264	37.187	29.7399	96.866	67.236	52.9597	77.9207	32.479	81.7092
bta-miR-1839	361.464	405.677	439.726	373.276	476.733	359.098	399.959	451.512	439.785	390.243	458.084	383.763	577.992	387.71	442.713	363.487	488.234	347.496	517.326	386.071	353.121	416.977
bta-miR-1842	120.794	94.2143	96.8327	128.788	114.304	161.056	115.681	130.011	125.467	163.119	118.048	115.918	88.84	121.005	72.0568	92.5241	124.48	102.104	71.0436	121.805	64.0188	141.348
bta-miR-186	15374.8	12348.5	13076.4	14516.9	15357.7	11478.2	12644.5	13182	10401.2	17373	20530.9	19224.8	21274.5	16073.6	16981.2	18157.8	18548.5	15296.4	21611.1	16188.2	14056.4	16207.1
bta-miR-188	33.6388	31.7461	24.0424	27.2235	44.1419	30.319	29.3765	37.6811	36.4678	18.6344	13.8093	14.5293	19.6831	18.6584	13.7934	59.4798	21.1081	13.0262	21.636	11.8808	11.7394	20.7063
bta-miR-18a	53.5163	48.7164	91.8584	60.7293	64.122	48.1664	50.7247	51.784	59.4773	95.0626	123.245	108.338	131.664	103.261	97.9884	152.004	80.0952	46.7099	90.0961	81.5599	62.5318	78.9815
bta-miR-191	35386.2	20500.4	22512.9	41130.5	28330.8	29127.1	29663.2	32925.4	26917.2	53568	41634.3	50504.1	42812.1	35596.2	20346.4	22665.1	34088.2	40907.8	37842.6	42204.5	16643	28232
bta-miR-192	49365.3	34756.7	51920.9	81041.7	72329.1	60049.1	46824.4	43465	79822.9	62704.6	33649.8	27535.2	29326	55618.9	33645.8	29316.9	77494.8	51561.3	37049.9	72759.6	21787.6	60692.7
bta-miR-193a-3p	69.4183	71.8311	61.0179	67.0116	118.486	73.3248	60.5777	69.1922	70.3308	52.1224	56.7222	25.2683	60.6453	60.5483	41.6009	201.57	76.1916	47.1047	77.5021	55.5506	53.6882	72.782
bta-miR-193b	260.548	123.62	72.6245	248.152	169.133	96.3329	81.3784	128.689	75.5405	74.5377	95.1805	77.3842	139.91	95.487	218.267	194.961	168.142	103.551	168.567	155.092	64.958	88.9006
bta-miR-194	458.099	276.206	460.784	692.105	666.775	605.521	372.589	347.063	561.344	444.796	320.733	271.95	219.44	453.197	329.718	571.666	673.436	419.205	304.518	522.433	206.144	537.867
bta-miR-195	74.617	44.6201	40.7891	106.276	72.021	38.2751	64.9568	39.0033	32.9947	56.7135	90.4289	51.1683	62.5072	40.8838	66.6497	158.613	112.047	79.0779	109.149	35.4282	155.117	75.8817
bta-miR-197	45.8711	26.9184	29.8457	68.0587	45.5359	47.0913	35.7627	33.274	33.863	43.7504	66.8194	49.9049	31.3866	61.0056	48.3321	79.3063	46.6981	29.3417	55.5431	26.1163	16.9047	28.2697
bta-miR-199a-5p	646.171	554.46	343.391	472.223	741.584	440.809	508.524	750.978	795.78	309.763	255.25	190.776	215.716	184.755	197.301	142.091	367.802	341.18	365.551	235.368	314.459	394.163
bta-miR-199b	215.9	239.778	295.141	166.482	240.225	161.487	185.2	253.191	265.26	168.25	324.297	217.623	197.363	172.407	310.959	261.05	216.575	174.866	284.174	130.688	340.364	227.893
bta-miR-199c	5140.32	5400.64	4505.7	4772.49	4.18187	4198.65	5636.28	6404.69	6569.86	2883.74	4495.61	1.57927	4035.57	2604.12	4955.92	0	5264.88	3983.37	6344.84	1891.08	7954.14	3.5957
bta-miR-19a	260.548	241.095	262.974	202.605	310.852	224.705	242.311	194.576	230.529	368.908	737.241	623.812	1060.49	394.295	906.503	667.495	528.426	251.313	643.59	446.867	379.339	352.627
bta-miR-19b	1025.68	834.908	847.286	732.94	1181.14	801.412	934.575	800.999	713.294	1262.01	2260.87	2062.53	3198.77	1237.12	3083.43	2392.41	1843.35	923.936	2458.11	1424.19	1282.8	1132.27
bta-miR-200a	543.114	402.312	444.535	638.705	766.211	833.666	507.612	473.548	796.649	459.109	302.915	181.616	195.501	464.996	192.777	717.061	746.591	477.099	291.279	505.949	168.891	683.307
bta-miR-204	43.1188	36.8664	43.1104	70.6763	58.5461	69.2392	58.9355	43.4104	64.687	71.0269	83.3015	130.132	53.9956	153.932	14.5658	39.6532	30.361	33.4206	61.6787	52.5537	22.3049	42.2805
bta-miR-205	972.468	940.533	761.562	724.04	1188.11	1607.34	1292.2	1731.13	1786.92	506.1	282.126	239.733	194.703	690.086	186.045	218.092	464.379	322.891	250.913	475.231	180.943	563.037
bta-miR-20a	133.944	102.846	229.978	171.194	169.133	120.631	139.949	116.349	148.91	191.745	318.209	269.423	409.356	243.474	277.303	545.231	232.189	119.604	238.642	190.199	141.264	194.788
bta-miR-21-3p	771.552	705.144	504.558	815.134	986.456	696.693	650.115	1193.46	1022.84	1186.66	722.54	866.703	833.607	557.19	275.537	290.79	774.061	661.834	648.434	818.274	285.189	752.122
bta-miR-214	125.993	138.542	69.3083	148.682	140.325	123.426	143.233	155.132	134.15	49.9619	54.7919	24.6366	47.3459	50.4874	56.9392	82.6108	81.5409	74.078	74.2728	30.2906	96.5761	74.5178
bta-miR-215	8498.69	11275.3	16591.1	29846.4	22931.5	23139.9	17554.2	11253.9	23769.7	22096.4	10062.7	3993.66	8184.46	19119.1	10706.8	8310.64	23949	17212.9	11139	15673.9	8736.85	19397
bta-miR-21-5p	23067.7	16396.5	14743.3	23393.3	26799.7	15432.2	16966.3	26172.3	22221.9	25503.2	24555.2	32020.3	36201.8	17801.7	17925.8	19446.6	29453.3	18615.2	33077.6	20908.1	18264.2	22091.6
bta-miR-221	3679.17	3686.35	2986.23	4123.31	5277.98	3488.63	3745.78	5309.51	4181.65	4593.25	5241.16	4949.75	6153.64	3576.28	3508.05	3562.18	5354.09	3064.96	5270.46	4243.79	2391.08	3608.35
bta-miR-222	615.59	462.147	495.273	1109.36	473.016	656.483	533.339	458.784	484.067	756.179	567.371	459.883	470.001	1044.87	282.268	320.53	557.341	398.548	482.127	472.234	325.886	760.181
bta-miR-223	2238.82	1424.19	1336.26	2028.15	2208.95	1532.08	1644.72	2029.49	1611.1	1698.16	2089.07	1703.4	1991.45	1534.93	967.414	1909.96	1940.36	1068.93	1979.85	1400	524.047	1003.7
bta-miR-22-3p	129059	91912.7	77337.6	135504	120276	120005	125416	130050	132881	112178	92745.9	87182.3	92477.4	102340	49294.4	50994	103167	103508	107457	110870	59508.5	89681
bta-miR-224	100.305	126.253	76.6039	95.8057	166.345	118.266	115.317	117.23	86.3941	58.874	95.7744	37.9025	40.4302	58.0788	57.822	102.437	94.5528	71.1833	78.4708	40.5659	48.5228	100.556
bta-miR-22-5p	340.058	455.271	391.476	377.988	659.806	369.204	437.728	499.109	644.699	288.158	206.843	151.294	181.404	302.467	176.004	191.657	365.633	226.181	213.131	285.674	132.968	334.4
bta-miR-2284ab	113.455	68.32	94.6772	70.1528	92.9304	76.9803	106.011	74.0401	66.4236	111.536	103.496	168.982	180.074	119.542	81.7673	82.6108	134.456	120.393	136.274	105.428	135.003	93.3643
bta-miR-2284w	49.235	59.9811	86.5525	78.0057	106.405	84.7213	106.011	111.28	87.6965	85.3402	71.7195	46.1147	89.372	75.3652	97.547	109.046	98.7455	88.9462	126.587	85.9482	61.671	53.9355
bta-miR-2284y	1913.44	2.48702	1541.86	1721.36	2056.55	1529.28	1812.59	1989.39	1997.48	1550.17	1557.78	1557.48	2202.12	1423.89	2118.01	9.91329	1972.31	1701.16	2520.75	1739.94	1398.71	1582.73
bta-miR-2284z	514.674	319.509	465.759	618.287	585.461	356.948	467.105	636.172	474.516	748.348	900.28	908.712	1041.61	688.622	474.052	0	623.557	431.968	1060.81	773.641	335.903	555.102
bta-miR-2285k	231.496	179.358	107.279	157.582	230.467	157.186	153.451	277.21	188.417	213.081	148.933	227.415	255.083	135.456	136.279	89.2196	182.166	170.261	250.267	179.817	83.8193	184.869
bta-miR-2285q	37.3085	32.6239	30.8405	43.9764	30.667	32.2543	35.0329	38.7829	28.2192	50.2319	39.4977	53.3793	39.8982	36.768	24.0557	23.131	34.5537	42.631	34.2301	36.1775	24.731	38.5608
bta-miR-2285t	148.928	189.745	109.103	56.5411	223.962	122.996	137.395	217.713	107.667	56.1733	101.862	72.3306	69.1569	66.8592	30.3455	118.96	88.6252	58.815	86.221	57.3702	35.8443	132.297
bta-miR-2376	34.5562	17.4092	22.8817	43.4529	27.4145	35.4797	23.3552	26.4429	27.3509	54.5529	34.3006	41.061	35.9084	48.4752	13.2417	9.91329	27.9032	37.6311	26.1569	37.4619	11.8177	33.6012
bta-miR-23a	6854.98	7757.75	5249.86	5924.25	9302.33	8844.99	7102.18	9578.05	11088.4	3898.37	2750.29	2187.29	2251.06	4438.68	1852.73	1873.61	3894.3	2770.49	2156.17	3265.71	1416.48	4643.91
bta-miR-23b-3p	89.6016	56.6163	39.6284	108.37	94.789	69.8843	101.449	62.5815	85.9599	86.6906	103.793	151.926	126.344	83.5054	57.4909	132.177	82.2638	64.0781	109.472	53.517	74.3495	66.7065
bta-miR-2415-3p	64.5254	24.7239	119.051	61.7764	32.061	69.2392	54.7389	12.34	55.5701	93.4422	28.0641	79.5952	21.811	144.237	49.2149	13.2177	47.9993	67.4991	10.0107	56.2998	48.0533	24.178
bta-miR-2419-5p	887.453	1087.56	2007.95	1081.61	1020.38	837.537	235.377	372.404	755.405	933.071	908.744	1071.69	650.075	1653	1714.8	1272.21	614.593	259.076	242.517	711.883	703.894	1055.65
bta-miR-24-3p	973.079	815.89	439.561	791.051	936.273	850.869	896.805	1127.57	1118.78	670.569	491.345	593.174	437.285	500.484	324.421	10841.8	629.918	794.464	461.783	543.411	485.072	539.727
bta-miR-25	16135.6	22123.1	22535.5	12510.8	12925.2	17064.2	16232.1	17044.2	15350.8	15217.3	20358.5	20289.2	16049.2	17722.8	29902.3	29207.9	14060.9	18374.4	16435	12893.5	18608	17914.9
bta-miR-26a	10373	6060.29	3756.91	13703.9	12767.7	6326.79	7165.5	6029.86	3660.68	11617.9	18001.3	23882	24001.7	14062.5	9458.75	13587.8	11543.4	7464.25	20524.5	7438.32	8790.15	11113.2
bta-miR-26b	3317.7	1653.28	1574.03	4379.32	3309.25	1892.25	1924.8	2046.46	1429.63	4863.04	6292.75	6975.64	7250.57	3574.82	3321.45	7335.84	4023.26	2549.57	6136.87	3182.65	2469.11	2750.59
bta-miR-27a-3p	9690.73	12349.4	7109.57	8447.65	14080.8	10727.4	10974.6	15479.4	14303.2	5657.84	4840.99	4109.26	4960.94	5422.64	3291.33	3116.08	7528.8	4983.49	5470.35	5102.09	4252.95	6790.3
bta-miR-27b	57888.4	46076.9	32363.2	41544.6	66530.7	42861.9	52181.8	68657.4	59684	49832	33133.7	45864.5	52306	29316.2	23064.9	26048.8	51679.5	46400.1	45950.6	44248.3	37322.9	36107
bta-miR-28	260.854	125.668	116.398	241.347	266.71	127.512	197.972	168.573	128.072	219.292	245.45	392.606	480.907	293.321	287.675	370.096	317.634	242.892	421.095	226.591	217.57	239.176
bta-miR-296-3p	1348.61	1177.53	1167.13	1438.13	1346.1	1471.23	1259.54	1570.71	1370.15	1647.93	932.799	852.806	900.636	1305.35	539.708	502.273	1010.01	996.172	868.346	1236.88	451.341	1212.62
bta-miR-29a	4628.7	3956.85	3328.79	3646.9	6484.68	3904.49	3807.64	5366.14	5869.59	3126.8	3326.27	3451.02	7437.83	2968.6	5629.36	5954.58	5959.57	3104.96	5982.51	4044.49	3170.26	3619.76
bta-miR-29b	81.6506	46.6682	54.8829	68.0587	72.021	49.8867	57.1109	79.7694	71.1991	58.0638	55.3858	42.6403	84.3182	45.0911	54.4012	148.699	64.9147	46.5784	55.5431	54.8014	38.1922	56.5393
bta-miR-29c	731.186	687.735	687.777	616.716	952.072	668.094	665.989	796.812	1007.64	673.54	828.709	618.758	918.191	639.964	533.308	1397.77	746.302	464.599	675.237	696.256	427.627	692.731
bta-miR-301a	1072.47	858.315	1129.83	1398.87	1047.33	1037.51	977.454	951.723	741.513	1740.83	1932.27	1758.99	1884.26	1449.68	1367.75	1133.42	1445.33	1151.17	1502.89	1311.49	1027.2	1094.83
bta-miR-301b	261.16	109.283	171.115	359.14	171.457	220.619	199.067	215.289	196.232	408.877	346.273	314.275	365.468	305.76	116.968	105.742	256.044	217.103	261.569	287.493	96.263	220.826
bta-miR-30a-5p	8654.35	6675.46	5591.59	9636.59	9567.65	5334.43	7175.53	7435.74	7110.36	5981.65	5258.83	3919.12	4711.71	5178.25	4295.82	4979.78	9189.4	7209.25	7930.72	9603.3	6338.65	8000.44
bta-miR-30b-5p	1404.27	994.955	943.455	1796.75	1866.04	1061.81	1170.13	1318.18	1054.53	1652.79	2264.14	2039.78	3091.05	2031.66	1720.53	3776.96	1856.21	1099.46	2465.86	1616.32	819.097	1512.43
bta-miR-30c	762.072	432.303	301.607	1193.12	735.079	568.751	573.663	451.953	298.689	524.194	859.297	1240.04	1306.53	1282.4	738.223	1510.12	539.847	374.206	1035.94	452.968	305.459	672.024
bta-miR-30d	18564.3	11027.2	11861.5	22079.8	18294.3	16707.7	16421.3	15182.8	13749.7	22725.4	25858.7	24315.1	28212	23651	9484.02	11390.4	22971.8	16758.3	23045.6	23386.4	8356.73	16132.4
bta-miR-30e-5p	14945.7	11161.6	16497.5	15829.4	16962.1	12609.5	13673.2	13957.4	13345.1	20636.7	23632.7	20654	27489.9	18416.1	18702.5	24135.6	22263.6	14545.6	23497.3	19734.3	13878.9	17075.6
bta-miR-30f	29.6633	23.8462	30.0115	42.9293	52.041	27.0936	38.8646	31.0704	33.863	25.6561	24.5004	12.0025	14.8953	31.3717	16.1107	85.9152	31.6622	23.2892	26.4799	25.26	17.5308	28.5176
bta-miR-32	487.763	312.78	352.013	340.817	526.915	314.802	308.91	438.07	426.761	368.637	379.98	604.86	1101.72	321.308	942.697	2253.62	646.4	472.231	907.743	399.022	634.788	429.5
bta-miR-320a	3588.65	3930.52	2819.09	3338.54	4370.98	4418.41	4121.65	4006.54	3618.57	2778.42	2254.34	2051.79	2023.11	2988.63	1525	2124.75	2744.49	2999.17	2361.23	2386.86	2019.96	3621.99
bta-miR-324	33.6388	56.7626	31.0064	47.6411	49.7177	51.6069	36.1276	44.2918	50.7945	26.4663	22.1246	15.4768	9.84156	29.9083	9.04847	26.4354	23.4213	17.3682	8.07313	19.9083	4.46097	36.205
bta-miR-326	151.069	134.592	139.611	261.764	193.76	190.515	186.66	143.893	180.603	193.636	218.128	194.566	239.921	263.687	69.6291	99.1329	202.407	112.104	153.067	237.294	112.698	147.424
bta-miR-328	141.589	219.443	102.47	173.288	138.466	197.396	139.767	137.723	208.822	59.6842	50.6342	41.6927	31.9186	134.542	41.7113	33.0443	54.3606	54.473	32.2925	69.358	16.5134	85.1809
bta-miR-330	115.901	41.4016	75.9407	120.935	75.2736	91.3872	89.0419	89.4651	79.0137	146.105	104.238	141.503	110.385	187.956	24.3867	52.8709	78.3603	82.499	86.8669	109.068	24.4179	82.7012
bta-miR-331-5p	56.5744	58.3719	62.5101	55.494	57.1522	63.6485	44.8859	58.1743	75.1064	50.772	59.5435	85.9123	51.6017	54.7861	74.5947	135.482	56.8184	40.3942	48.4388	58.7616	50.5577	52.4477
bta-miR-335	83.1796	58.0793	46.7582	61.2528	96.1829	62.3583	65.8691	57.0726	56.8725	31.3274	40.3886	35.3756	92.8299	41.9814	116.858	221.397	92.8179	60.6571	114.638	34.572	77.0104	47.6121
bta-miR-338	70.9473	61.4441	33.6593	53.9234	78.5262	53.3271	45.6157	63.6833	54.2676	40.2395	41.8735	32.8488	43.3561	36.4021	19.4211	42.9576	42.5054	26.0523	29.3862	36.1775	22.3049	50.7118
bta-miR-339b	1108.55	1166.27	1531.08	1277.93	1089.61	1313.61	1232.54	1074.02	1116.61	1126.44	1647.32	1293.11	1305.47	1675.78	4.85528	9.91329	1209.81	979.198	1178.35	1152.65	843.906	1.98384
bta-miR-33a	60.5499	57.6404	66.3238	46.594	110.122	49.2416	42.5138	72.0569	70.3308	66.4358	63.1072	44.2196	85.6482	49.4813	33.3249	56.1753	84.1433	24.0786	58.4495	63.6852	27.8615	77.8656
bta-miR-33b	81.6506	85.2902	122.367	92.6645	122.203	64.2936	74.6273	97.1776	118.52	94.2524	109.732	82.122	84.0523	77.4689	143.451	128.873	98.0226	58.4203	61.0329	99.0064	108.159	105.267
bta-miR-342	1985.61	1433.7	1160.5	1390.49	1917.62	1635.29	1406.42	1646.95	1349.31	968.18	885.728	1236.57	1796.48	1173.47	2041.42	4332.11	1582.82	1378.27	1797.72	903.473	966.309	1309.95
bta-miR-3431	74.617	76.5125	48.5821	69.6293	109.193	82.571	62.4023	81.3119	79.0137	35.6485	55.9798	20.5305	23.6729	33.9326	40.3871	39.6532	58.2642	41.1837	43.9178	28.1499	37.5661	65.0946
bta-miR-345-3p	210.09	91.4346	124.025	263.858	169.133	120.416	135.205	217.713	128.072	313.274	262.229	327.856	376.639	191.706	140.693	165.222	213.973	162.103	305.487	280.857	76.5409	129.693
bta-miR-34a	34.2504	34.672	22.3843	34.0293	35.3135	28.1688	29.559	52.4451	52.0969	24.5758	22.4216	19.8988	14.6293	16.1889	12.4692	76.0019	26.7466	23.026	12.917	25.6881	16.5134	44.6363
bta-miR-361	1057.79	963.355	667.88	906.751	890.738	1096.86	817.616	1136.6	1008.94	670.569	611.917	595.701	632.52	713.683	570.606	1034.29	691.363	575.124	614.527	577.02	412.914	656.03
bta-miR-363	68.5009	61.5904	33.1619	40.8352	62.728	44.5109	34.1206	94.7537	45.1507	36.7287	29.6975	54.9586	47.6119	19.2986	45.6838	52.8709	50.4571	48.9468	53.6056	34.786	27.705	37.4449
bta-miR-365-3p	69.4183	88.5087	51.2351	75.9116	81.3141	86.8716	74.0799	71.8365	56.0042	25.9262	34.7461	24.0049	28.1947	64.6641	32.3317	46.262	47.9993	23.9471	36.4906	41.101	22.5396	54.0595
bta-miR-369-3p	110.702	159.462	122.036	85.3351	201.194	144.069	148.342	180.913	169.315	79.6689	62.6617	26.5317	76.8706	86.1578	53.6288	128.873	104.384	53.4204	72.6582	51.4833	42.2618	75.0138
bta-miR-374a	54.4337	35.4035	28.5192	61.2528	65.0513	32.2543	33.3907	48.0379	30.3899	60.4944	78.1044	78.0159	117.301	51.1276	55.5047	76.0019	75.6133	39.9995	97.2005	44.9542	42.3401	46.3722
bta-miR-374b	65.137	41.2553	49.4112	108.37	81.7787	54.4023	56.5635	53.9876	30.824	102.624	140.172	192.355	226.622	114.877	89.2709	92.5241	101.059	69.6044	162.431	67.0032	55.4099	64.7226
bta-miR-375	2865.42	2316.59	2175.25	3730.14	2878.05	4247.68	3230.69	1515.62	3394.11	2376.29	1555.85	825.011	652.735	2534.52	666.718	710.453	1809.66	2501.68	789.229	1539.36	599.961	3358.01
bta-miR-378	3532.08	2563.39	1744.48	2526.55	3216.78	2267.05	2167.84	2398.81	2873.15	2104.34	1905.84	1632.02	4265.12	1433.95	2682.1	1926.48	2821.84	3829.29	6624.17	1983.55	2429.19	2227.6
bta-miR-380-3p	128.745	137.518	90.5319	109.941	146.365	141.489	164.034	152.267	145.437	74.8077	74.3922	34.4281	65.4331	67.3165	51.9736	76.0019	102.36	90.9199	116.253	35.9634	92.8978	61.1269
bta-miR-381	267.581	403.044	178.245	157.582	382.873	326.844	278.803	470.022	398.107	161.498	110.475	67.5928	140.708	96.1272	92.14	72.6975	179.13	188.287	220.881	91.9421	108.629	138.497
bta-miR-410	293.269	301.954	196.318	233.494	327.58	311.362	263.659	358.301	322.133	187.695	139.578	73.594	98.1496	139.846	99.9746	49.5665	205.298	173.55	173.411	96.3305	111.603	137.753
bta-miR-411a	212.842	135.031	105.952	121.459	148.689	133.533	183.01	165.488	151.515	116.668	174.473	133.29	130.068	62.469	111.561	99.1329	169.732	228.813	361.676	37.997	235.101	123.494
bta-miR-421	1223.23	732.94	883.101	1463.79	1016.19	789.8	933.115	1164.37	904.75	1974.98	1548.87	1742.25	1967.78	1491.02	725.644	637.755	1333.14	958.014	1566.19	1329.58	574.37	916.656
bta-miR-423-3p	17702.9	19460.7	13628.5	15314.3	21413.9	19336.7	17932.8	23866.9	23444	11889.3	8554.66	7213.79	6607.41	12979.2	5629.59	5558.05	10491.2	9193.7	7018.13	10008.1	4297.32	13687.5
bta-miR-423-5p	33835.1	32406.9	30681.7	29718.6	35896.2	43346.6	39503.8	40143.2	39648.4	30664.2	23136.7	20612.9	18067	35665.4	13983.9	17186.3	26229.3	30326.1	21493.6	27582.2	17702.5	32511.1
bta-miR-424-3p	36.0853	31.3072	21.721	37.694	35.3135	37.415	31.7485	40.5458	42.98	21.3351	10.3941	7.5805	5.58575	14.9999	8.1657	6.60886	12.5781	17.4998	8.07313	14.4496	9.23499	19.2184
bta-miR-425-3p	89.2958	71.9773	80.5834	142.923	103.153	102.784	107.836	84.8376	94.2086	142.864	143.142	143.082	121.557	156.401	67.9739	624.537	112.48	116.314	91.0649	122.982	54.8621	106.755
bta-miR-425-5p	1876.13	1635.14	1716.62	2051.71	1838.63	2206.84	1971.15	1765.5	1923.24	1756.77	1860.55	1922.6	1575.98	2151.84	1442.68	1493.6	1603.78	1670.37	1378.89	1619.74	868.715	1588.18
bta-miR-429	144.341	100.212	130.989	193.182	181.214	229.221	148.525	120.315	205.349	128.28	75.5801	49.9049	53.9956	159.602	64.4428	59.4798	190.551	112.367	66.8455	124.159	50.7142	185.241
bta-miR-432	62.3847	46.3756	32.3328	49.2117	44.1419	58.2728	60.9426	55.3097	42.98	30.2472	33.8552	13.5817	22.343	19.8474	28.8006	23.131	41.6379	51.7099	52.3139	12.3089	39.0531	30.0055
bta-miR-450a	37.9201	39.2072	32.8303	52.3528	61.334	36.7699	32.8433	42.9697	32.5606	27.2765	29.252	17.6878	14.8953	24.512	21.6281	16.5222	40.3367	22.3681	23.2506	22.3701	17.7656	31.6174
bta-miR-450b	205.808	118.646	115.735	204.176	176.568	151.165	152.539	129.79	139.359	104.245	106.763	38.5342	68.359	80.2127	69.1877	36.3487	145.154	92.6304	104.628	43.5628	87.8107	103.531
bta-miR-451	12258.9	20821.2	43269	10818.7	8699.21	12738.5	15614.1	13355	14665.7	20208.1	36785.3	30931.3	19266.3	27358.6	41701.7	40502.4	16981.6	20070.4	20780.2	15930.4	39257.6	26957
bta-miR-452	32.7214	31.7461	28.685	29.3176	55.2936	35.0497	37.4049	44.5122	49.0579	17.5542	27.7672	8.84391	20.2151	16.4633	14.4555	26.4354	32.9634	18.8156	32.6154	12.8441	19.4091	32.6093
bta-miR-455-3p	70.6415	48.2775	64.6657	54.447	79.9201	51.3919	43.7911	50.6822	42.1117	82.0995	62.3648	31.2695	24.4709	47.652	35.0904	66.0886	69.8303	47.4994	35.8447	24.9389	25.9832	81.8332
bta-miR-455-5p	1384.39	949.165	975.622	941.304	1457.15	1047.62	830.571	1196.76	783.19	1064.05	705.019	590.331	454.574	771.122	512.232	492.36	1000.61	961.435	648.111	541.699	363.921	1321.36
bta-miR-484	361.464	576.55	901.671	496.828	529.238	676.91	641.539	417.357	585.222	322.997	484.515	314.591	336.209	902.188	480.452	611.32	400.042	299.338	280.945	367.555	315.868	575.684
bta-miR-486	106527	255121	282294	115950	57827.8	188871	171287	107410	128949	162703	219401	221329	137193	239271	316193	216959	103548	180993	113246	126760	199313	203822
bta-miR-494	75.2286	75.3421	54.5513	61.2528	126.385	97.8381	88.8594	89.9058	59.9115	61.3045	48.4069	29.3744	46.0159	50.0301	31.449	393.227	87.0348	63.5518	79.1167	32.9664	32.479	44.6363
bta-miR-497	436.999	386.512	341.236	352.858	563.158	342.541	472.396	507.703	466.702	274.115	300.687	188.565	279.82	203.962	238.681	413.054	415.512	250.392	378.468	181.958	392.487	338.864
bta-miR-499	100.305	50.3256	20.5604	25.6529	71.0917	33.9745	37.9523	116.349	209.69	22.6854	35.4885	25.2683	123.153	15.2743	45.9045	46.262	25.0117	101.183	309.362	21.6209	54.6273	22.8141
bta-miR-505	49.5408	46.2294	51.5667	62.8234	43.2126	50.1017	40.5068	34.1554	42.98	41.8599	59.2465	38.85	28.1947	51.3105	42.8147	69.393	36.2886	26.7102	23.2506	44.312	16.0438	56.0434
bta-miR-532	756.873	786.63	396.782	542.375	691.867	585.953	567.277	941.146	648.173	375.119	380.425	374.919	527.72	293.961	531.984	386.618	482.306	412.495	631.319	306.331	406.027	436.692
bta-miR-6119-3p	38.5317	41.109	57.7017	37.694	43.2126	52.682	40.5068	38.3422	53.8335	36.1886	44.9917	38.5342	35.9084	58.4446	50.208	29.7399	38.4573	26.447	33.5842	34.4649	26.1397	30.0055
bta-miR-6119-5p	247.092	182.577	153.374	325.635	320.61	175.248	204.906	151.165	111.574	324.887	585.783	577.065	649.809	440.301	358.077	621.233	254.743	156.314	552.848	196.086	242.692	314.81
bta-miR-6120-3p	47.706	27.3572	24.8714	25.1294	28.3438	26.4485	38.4997	28.6465	32.1264	33.4879	38.6068	54.011	31.3866	26.7986	42.7044	36.3487	24.4334	41.0521	24.5423	22.6912	27.705	33.4772
bta-miR-6123	55.0453	39.3535	43.2762	57.0646	30.667	40.4254	31.0187	40.105	33.4289	62.9249	68.4527	80.8586	71.8168	63.1092	49.3252	42.9576	39.1801	29.7365	47.7929	46.8809	29.9746	40.0487
bta-miR-6524	83.7912	84.1199	95.3404	68.0587	93.8597	54.1872	68.7885	94.5333	88.9989	97.4931	80.7772	101.705	101.873	62.8348	119.837	118.96	88.9143	73.2885	99.138	70.1072	92.7412	81.0893
bta-miR-6529a	3030.25	1979.52	2269.43	3712.86	2580.21	3537.65	2875.43	3076.85	3229.14	4482.79	2522.21	2560.63	2096.25	3838.41	844.156	786.454	2174.28	2318.39	1846.81	2985.82	1000.82	2409.86
bta-miR-660	5470.89	5160.86	3177.57	4133.78	5714.75	4182.74	4907.89	7284.35	5873.06	3215.38	2531.12	2667.7	3175.9	2497.2	2665	2247.01	3516.96	3324.83	3987.16	2529.43	2657.49	3512.38
bta-miR-665	93.8829	107.235	91.361	82.194	160.77	104.719	109.843	121.858	135.886	73.7275	49.1494	25.5842	36.7064	59.5422	36.9663	29.7399	86.7457	47.3678	34.8759	38.3181	28.4876	70.7981
bta-miR-708	32.1098	29.698	25.203	32.4588	52.9703	41.5005	34.303	48.2583	46.4531	18.9045	12.176	8.84391	12.2355	19.7559	10.3726	13.2177	24.7225	22.2366	15.5004	13.7003	12.209	24.426
bta-miR-744	370.027	206.277	247.222	387.935	320.145	292.654	303.253	330.756	381.176	543.369	352.212	398.924	346.849	407.192	155.59	168.526	320.814	323.154	305.164	471.913	112.855	256.535
bta-miR-760-3p	75.2286	51.0571	39.6284	71.7234	83.6373	87.0866	76.6344	82.8544	82.4868	76.6982	54.3464	53.0635	56.1235	71.0665	24.2764	59.4798	51.6137	46.5784	51.0222	75.2449	19.0178	61.7469
bta-miR-769	314.064	228.806	310.395	396.835	352.206	274.162	318.945	251.648	305.201	625.738	521.488	487.047	561.767	436.643	415.016	389.923	440.523	372.495	480.19	564.176	433.027	334.276
bta-miR-874	271.557	254.847	167.965	386.364	371.721	305.771	286.284	325.027	273.943	244.948	316.575	251.42	292.587	286.552	133.962	185.048	236.093	227.366	206.995	219.527	105.968	254.675
bta-miR-877	526.906	411.09	405.901	514.628	545.501	565.741	278.438	615.899	432.839	567.135	325.336	347.439	376.905	463.35	244.088	363.487	445.294	206.971	357.155	346.041	214.674	481.08
bta-miR-92a	19137.1	25000	29651	26288.5	21189.5	29002	21836.2	18891.7	24203.4	17163.9	24723.2	16988.5	19975.4	32195.8	26437.8	20593.2	17312.3	12486.9	16138.8	17131.7	13347.8	19758.4
bta-miR-92b	846.475	969.061	586.634	744.981	932.556	1252.11	1020.15	999.541	1262.48	499.619	290.739	298.482	311.738	638.318	346.38	237.919	423.753	547.756	286.758	379.756	226.022	656.774
bta-miR-93	2905.48	3484.9	5398.92	2646.44	2506.8	2845.9	2945.13	2558.35	2547.97	3746.33	5507.1	5071.98	4888.06	4319.87	6794.63	8270.99	3828.67	3482.85	3982.31	3246.87	4896.82	4129.85
bta-miR-98	253.514	161.218	200.298	336.629	251.377	142.994	182.828	156.674	138.057	282.217	409.38	590.331	723.222	486.856	385.995	492.36	246.069	154.603	450.481	225.628	230.014	305.263
bta-miR-99a-3p	33.9446	29.8443	24.374	23.5588	49.2531	26.8786	28.4642	29.5279	47.3214	15.3937	21.6792	18.3195	39.6322	19.3901	35.6422	49.5665	39.6139	30.2628	53.6056	23.2264	54.3143	32.7333
bta-miR-99a-5p	457.488	585.328	243.574	372.229	558.976	510.908	519.654	860.936	692.455	181.753	195.707	247.945	264.924	207.803	223.012	224.701	313.875	384.074	338.103	214.817	339.738	286.416
bta-miR-99b	1205.49	1153.39	528.932	864.869	1457.61	1665.61	1297.49	2098.24	1413.56	500.159	375.673	289.322	277.426	457.953	251.481	228.006	774.061	545.256	446.929	378.044	346.703	561.673
hsa-miR-210-3p	625.376	554.313	553.14	620.381	830.333	648.742	594.099	746.13	779.717	531.486	355.182	191.408	264.126	443.411	248.061	317.225	448.331	353.285	289.987	327.417	204.657	540.223
hsa-miR-4532	1596.62	1620.22	435.913	3163.16	997.143	313.942	372.042	386.066	273.943	723.772	510.203	244.471	327.697	254.175	315.372	228.006	360.284	210.129	134.337	255.597	45.8619	147.3
hsa-miR-4792	100.916	150.392	47.7531	465.417	78.0615	36.7699	112.762	29.9686	59.9115	68.3262	31.4794	34.1122	33.5145	42.1643	33.3249	29.7399	99.613	50.9204	37.4593	50.52	24.731	56.2913
hsa-miR-802	47.706	19.7499	66.8212	70.6763	62.2633	38.7052	34.6679	26.8836	33.863	39.6994	33.8552	18.9512	15.6933	66.7677	28.2489	56.1753	64.9147	31.1838	22.9277	53.3029	15.8091	46.4961
Sample IDs follow the format ''time-point_cowid'', P0=Day of insemination, P60=Day 60 of pregnancy
Only miRNAs with RPMM > 25 in more than 8 samples per group have been included

## Sheet: Differential Expression
Differentially expressed miRNAs on Day 60 compared to Day 0 of pregnancy (n = 11 heifers)
miRNA	Mean RPMM D0	Mean RPMM D60	Fold change	P-value	FDR
bta-let-7c	273.039	931.952	4.52557	5.63123e-10	1.13188e-07
bta-miR-143	16616.7	67181.2	4.10827	2.95722e-06	0.000123076
bta-miR-16a	1965.23	4212.01	2.68451	0.0182607	0.0476674
bta-miR-155	249.554	476.788	2.32394	3.18447e-06	0.000123076
bta-miR-19a	297.849	568.615	2.27775	8.61317e-05	0.0011314
bta-miR-19b	1035.92	1912.63	2.12784	0.000322065	0.00281457
bta-let-7f	4265.34	6501.79	2.12296	0.00257824	0.0120518
bta-miR-32	387.041	792.172	2.01452	0.00016309	0.00172532
bta-miR-374b	71.3206	112.353	1.99987	0.00107634	0.00676075
bta-miR-26a	9042.16	13806.1	1.94876	0.000894572	0.00632183
bta-miR-26b	2971.14	4506.4	1.94137	0.00222262	0.0111687
bta-miR-98	228.653	390.075	1.90793	8.57574e-05	0.0011314
bta-miR-6119-5p	252.986	396.725	1.88347	0.000721097	0.00579762
bta-let-7g	2478.91	4166.24	1.88042	0.00011187	0.0013227
bta-miR-451	19021.2	27248.9	1.86613	0.00838711	0.0255426
bta-miR-28	190.713	317.233	1.85302	9.70558e-07	9.75411e-05
bta-miR-106b	811.921	1275.55	1.8093	0.00576101	0.0210539
bta-miR-101	17776.2	25852.7	1.76476	0.00330656	0.0143031
bta-miR-20a	167.535	260.134	1.75914	0.000814357	0.0062956
bta-miR-150	3641.56	6306.31	1.75068	0.00221413	0.0111687
bta-miR-16b	10663.6	15956.2	1.74957	0.0152884	0.0409729
bta-let-7a-5p	1385.55	2000.92	1.65938	0.00196199	0.0103779
bta-let-7b	1203.84	1919.17	1.63084	0.00827826	0.0255426
bta-let-7i	2898.84	4485.91	1.61332	0.000195115	0.00195298
bta-miR-195	60.0632	86.0474	1.59178	0.00515654	0.019841
bta-miR-93	3372.12	4810.26	1.56647	0.00675286	0.0230055
bta-miR-374a	47.9393	65.8573	1.54111	0.00117648	0.00716585
bta-miR-30b-5p	1411.55	2002.67	1.54082	0.0109009	0.0317547
bta-miR-18a	67.9456	93.93	1.52989	0.00155183	0.00891192
bta-miR-17-5p	292.869	400.286	1.51112	0.00658295	0.0228133
bta-miR-2284ab	88.9111	123.445	1.44226	8.60323e-05	0.0011314
bta-miR-769	354.499	446.826	1.40273	0.008062	0.025524
bta-miR-30e-5p	15750.1	20035.8	1.3593	0.00608346	0.0218353
bta-miR-142-5p	31254.3	40062.9	1.29937	0.00742717	0.024881
bta-miR-186	14207.6	17601.8	1.2886	0.0052317	0.019841
bta-miR-365-3p	65.0775	38.3268	0.678561	0.0173941	0.0460028
bta-miR-1343-3p	56.4832	34.7149	0.675234	0.00771051	0.0254068
bta-miR-338	54.3188	34.7385	0.674453	0.0139902	0.0385208
bta-miR-214	116.686	63.0269	0.673892	0.008116	0.025524
bta-miR-1388-3p	332.857	197.765	0.671154	0.0134948	0.0376729
bta-miR-125b	283.316	150.453	0.669697	0.00812705	0.025524
bta-miR-132	34.2485	21.3264	0.651973	0.00623979	0.0220035
bta-miR-452	35.3736	21.4246	0.65184	0.0129029	0.036528
bta-miR-147	140.304	74.1405	0.647829	0.00397912	0.0166626
bta-miR-224	105.197	66.4111	0.645947	0.0108422	0.0317547
bta-miR-450a	38.6651	22.9958	0.637623	0.0104617	0.031385
bta-miR-136	85.0025	47.5622	0.637568	0.0114006	0.0327359
bta-miR-125a	661.296	334.312	0.627476	0.00551109	0.0205135
bta-miR-1246	949.014	464.092	0.621785	0.0145145	0.0394245
bta-miR-380-3p	124.139	72.2431	0.62098	0.0033445	0.0143031
bta-miR-22-5p	424.576	232.801	0.620673	0.00300544	0.0134243
bta-miR-375	2753.24	1453.39	0.613262	0.00161172	0.00899879
bta-miR-100	532.216	258.348	0.612676	0.00517485	0.019841
bta-miR-139	77.0498	44.7056	0.611687	0.00233854	0.0114645
bta-miR-138	436.829	250.73	0.611484	0.00281851	0.0128755
bta-miR-3431	70.4965	39.3048	0.609525	0.00457411	0.0187632
bta-miR-199a-5p	528.994	268.106	0.607179	0.00467093	0.0187771
bta-miR-92b	854.941	395.787	0.605175	0.0024692	0.0118169
bta-miR-103	27287.3	13564.8	0.604776	0.00187724	0.010198
bta-miR-708	34.0032	16.1109	0.59567	0.000912104	0.00632183
bta-miR-2285t	133.826	74.2568	0.595018	0.000848111	0.00631371
bta-miR-450b	145.89	79.0873	0.590863	0.000944678	0.00632934
bta-miR-154c	127.943	72.4034	0.583286	0.000685363	0.00573992
hsa-miR-210-3p	621.718	329.83	0.578766	0.00126831	0.00749798
bta-miR-27a-3p	10332.9	5002.57	0.565435	0.00105159	0.00676075
bta-miR-369-3p	133.064	70.1166	0.564969	0.000204042	0.00195298
bta-miR-423-3p	17504.1	8425.81	0.551286	0.000251406	0.00229693
bta-miR-381	285.007	126.966	0.524197	9.00616e-05	0.0011314
bta-miR-324	40.9253	18.1952	0.512132	4.04376e-05	0.00067733
bta-miR-665	102.784	45.012	0.505083	1.02861e-05	0.000236894
bta-miR-410	266.849	123.552	0.504541	1.93922e-05	0.000354349
bta-miR-328	142.662	54.0988	0.492996	3.67392e-06	0.000123076
bta-miR-23a	7122.86	2795.49	0.488251	1.83947e-05	0.000354349
bta-miR-99b	1141.91	414.26	0.486113	0.000152791	0.00170617
bta-miR-424-3p	31.5036	11.2722	0.471577	6.59834e-06	0.000189467
bta-miR-205	1072.05	344.187	0.463917	1.06072e-05	0.000236894
hsa-miR-4532	944.82	229.384	0.4193	2.80072e-06	0.000123076
bta-miR-182	85.3665	55.4113	0.704151	0.0240598	0.0620001
bta-miR-142-3p	1213.25	1623.66	1.6201	0.0257151	0.065427
bta-miR-429	150.655	101.573	0.759921	0.0262856	0.0660425
bta-miR-432	46.914	30.4303	0.672298	0.0281521	0.069859
bta-miR-188	29.7346	20.5673	0.713742	0.0288258	0.0706583
bta-miR-335	59.9401	85.0681	1.43582	0.0295221	0.0714933
bta-miR-10b	49528.6	30809.7	0.694746	0.030358	0.072561
bta-miR-152	1765.97	721.616	0.462944	0.030685	0.072561
bta-miR-30c	609.157	859.797	1.66813	0.0319645	0.0747078
bta-miR-149-5p	73.7834	48.7234	0.721128	0.0329692	0.0761701
bta-miR-146a	212.095	371.104	1.69018	0.0339624	0.0775731
bta-miR-1468	1317.15	820.416	0.670956	0.0400772	0.0905114
bta-miR-15b	229.052	284.552	1.32366	0.0454317	0.101464
Higher in plasma than in blood cells according to sequencing
Red highlights are tissue-specific based on database mining
Attempted validation
Validated by RT-qPCR

## Sheet: NormFinder
NormFinder results and coefficient of variation (CV) across all samples from Days 0 and 60 of pregnancy (n=11 heifers).
miRNA	Mean RPMM	CV	NormFinder stability value
bta-miR-181b	1295.19	0.205538	0.0622209
bta-miR-128	2686.84	0.154959	0.0708266
bta-miR-425-5p	1723.58	0.165072	0.0709185
bta-miR-1307	266.111	0.204721	0.0843217
bta-miR-148a	15092.4	0.208915	0.093069
bta-miR-1842	112.884	0.225595	0.111487
bta-miR-181a	13982.9	0.216795	0.111839
bta-miR-6119-3p	40.3058	0.227107	0.116094
bta-miR-30a-5p	6808.12	0.258227	0.119936
bta-miR-151-3p	6732.19	0.164856	0.121218
bta-miR-29c	733.046	0.272227	0.124388
bta-miR-130b	1085.11	0.209655	0.124886
bta-miR-92a	21338.8	0.241612	0.125818
bta-miR-27b	44957.4	0.26508	0.127331
bta-miR-194	441.618	0.328486	0.131175
bta-miR-326	173.916	0.295046	0.13274
bta-miR-151-5p	1667.26	0.273136	0.133824
bta-miR-148b	351.351	0.214836	0.134147
bta-miR-224	85.8041	0.372173	0.137551
bta-miR-744	318.297	0.311212	0.138231
bta-miR-22-3p	101084	0.244531	0.138511
bta-miR-33a	59.5386	0.329028	0.14175
bta-miR-221	4181.62	0.224537	0.142941
bta-miR-2285k	179.051	0.287036	0.144611
bta-miR-29b	63.0189	0.356212	0.147473
bta-miR-223	1630.23	0.269369	0.147696
bta-miR-874	254.782	0.265015	0.149178
bta-miR-363	46.5976	0.340816	0.149779
bta-miR-1839	419.111	0.137707	0.149916
bta-miR-2285q	35.7978	0.209536	0.150656
bta-miR-361	768.309	0.264342	0.151321
bta-miR-193a-3p	70.1131	0.475349	0.159135
bta-miR-877	410.723	0.279257	0.160053
bta-miR-505	43.4289	0.291125	0.162213
bta-miR-140	16077	0.273056	0.164922
bta-miR-10a	6997.82	0.239714	0.165653
bta-miR-532	521.045	0.31545	0.170355
bta-miR-484	494.477	0.354167	0.174136
bta-miR-497	351.212	0.291115	0.175072
bta-miR-192	50578.1	0.357093	0.17548
bta-let-7a-3p	113.985	0.238245	0.176147
bta-miR-30f	30.5716	0.490636	0.177077
bta-miR-2376	30.4713	0.369406	0.178271
bta-miR-411a	151.909	0.431356	0.182467
bta-miR-330	91.3508	0.411614	0.182566
bta-miR-33b	95.848	0.230821	0.184898
bta-miR-320a	3004.21	0.279413	0.187004
bta-miR-2284w	84.5558	0.246145	0.187663
hsa-miR-802	40.6983	0.433153	0.188067
bta-miR-197	43.1636	0.359003	0.190123
bta-miR-130a	706.94	0.30729	0.19736
bta-miR-204	58.0816	0.542257	0.199224
bta-miR-760-3p	61.3916	0.299502	0.200864
bta-miR-6120-3p	32.5625	0.24935	0.201558
bta-miR-423-5p	29106.4	0.282136	0.202461
bta-miR-191	33342.6	0.289969	0.203287
bta-miR-199b	229.508	0.245978	0.20445
bta-miR-455-3p	51.8588	0.345848	0.204481
bta-miR-1296	42.3237	0.237842	0.20527
bta-miR-301b	236.637	0.369932	0.206426
bta-miR-660	3837.88	0.346714	0.209272
bta-miR-29a	4489.54	0.291051	0.210193
bta-miR-331-5p	61.4558	0.308672	0.212319
bta-miR-30d	18189.8	0.307062	0.21728
bta-miR-126-3p	701.491	0.441086	0.218608
bta-miR-1388-5p	265.861	0.320188	0.218768
bta-miR-21-3p	728.131	0.336516	0.219128
bta-miR-421	1176.25	0.347163	0.220229
bta-miR-214	89.8564	0.45182	0.220326
bta-miR-126-5p	8160.98	0.428304	0.223714
bta-miR-494	78.5849	0.926096	0.223793
bta-miR-6524	87.2926	0.187973	0.224578
bta-miR-338	44.5287	0.336024	0.225785
bta-miR-296-3p	1118.45	0.293127	0.226644
bta-miR-378	2688.89	0.410364	0.228294
bta-miR-149-5p	61.2534	0.384156	0.228897
bta-miR-2415-3p	53.5294	0.623912	0.231611
bta-miR-455-5p	863.3	0.350701	0.232692
bta-miR-6123	47.4292	0.301099	0.235407
bta-miR-23b-3p	86.4179	0.316886	0.239832
bta-miR-141	1878.23	0.419198	0.241309
bta-miR-342	1559.02	0.444433	0.242126
bta-miR-34a	29.9378	0.500685	0.245563
bta-miR-21-5p	22775.4	0.256261	0.24821
bta-miR-25	18134.3	0.247377	0.248962
bta-miR-17-3p	67.3649	0.274476	0.251497
bta-miR-132	27.7875	0.344679	0.255711
bta-miR-186	15904.7	0.191585	0.255752
bta-miR-200a	490.611	0.418678	0.257436
bta-miR-181c	258.999	0.351838	0.258105
bta-miR-182	70.3889	0.363288	0.259123
bta-miR-15a	3612.42	0.281503	0.260056
bta-miR-188	25.151	0.46632	0.261238
bta-miR-193b	131.862	0.436262	0.261356
bta-miR-99a-5p	373.837	0.473651	0.262363
bta-miR-450a	30.8305	0.375036	0.263941
bta-miR-22-5p	328.689	0.436301	0.264278
bta-miR-127	1391.14	0.358459	0.264424
bta-miR-139	60.8777	0.390921	0.264679
bta-miR-301a	1273.41	0.256219	0.267483
bta-miR-142-5p	35658.6	0.241443	0.267727
bta-miR-6529a	2552.65	0.361458	0.269409
bta-miR-1388-3p	265.311	0.404886	0.278316
bta-miR-30e-5p	17892.9	0.239776	0.28156
bta-miR-15b	256.802	0.31667	0.286758
bta-miR-345-3p	200.283	0.408466	0.288227
bta-miR-432	38.6721	0.381842	0.288559
bta-miR-24-3p	1148.33	1.8524	0.28971
bta-let-7d	676.297	0.377052	0.290732
bta-miR-429	126.114	0.434231	0.29087
bta-miR-1468	1068.78	0.422335	0.29137
bta-miR-99a-3p	33.0248	0.34788	0.291883
bta-miR-2419-5p	912.585	0.497618	0.294825
bta-miR-452	28.3991	0.407404	0.295819
bta-miR-365-3p	51.7021	0.414864	0.296347
bta-miR-145	202.59	0.427116	0.298696
bta-miR-1343-3p	45.599	0.406435	0.304178
bta-miR-769	400.662	0.262164	0.308039
bta-miR-425-3p	130.982	0.847067	0.309477
bta-miR-380-3p	98.191	0.387611	0.309761
bta-miR-147	107.222	0.466258	0.313726
bta-miR-3431	54.9006	0.407524	0.315645
bta-miR-10b	40169.1	0.443766	0.31683
bta-miR-222	553.885	0.36767	0.317696
bta-miR-125b	216.884	0.492639	0.324388
bta-miR-154c	100.173	0.407896	0.326417
hsa-miR-210-3p	475.774	0.391128	0.326677
bta-miR-138	343.78	0.457551	0.327123
bta-miR-486	175226	0.366957	0.329422
bta-miR-499	68.8434	1.01379	0.330159
bta-miR-2284ab	106.178	0.285606	0.330619
bta-miR-146b	82.6658	0.69147	0.331327
bta-miR-144	681.171	0.39833	0.331883
bta-miR-335	72.5041	0.56021	0.332355
bta-miR-136	66.2823	0.478825	0.337507
bta-miR-2285t	104.041	0.511115	0.338546
bta-miR-30b-5p	1707.11	0.414742	0.343763
bta-miR-450b	112.489	0.417766	0.344336
bta-miR-17-5p	346.578	0.373354	0.3449
bta-miR-103	20426.1	0.47892	0.345104
bta-miR-374a	56.8983	0.392686	0.347066
bta-miR-215	15611	0.427289	0.35347
bta-miR-27a-3p	7667.72	0.482721	0.357662
bta-miR-18a	80.9378	0.359727	0.358927
bta-miR-199a-5p	398.55	0.479567	0.359352
bta-miR-369-3p	101.59	0.470816	0.363684
bta-miR-100	395.282	0.51332	0.36549
bta-miR-142-3p	1418.46	0.469286	0.366431
bta-let-7e	68.0452	0.520099	0.367989
bta-miR-30c	734.477	0.492881	0.368062
hsa-miR-4792	76.0976	1.19167	0.368445
bta-miR-93	4091.19	0.353607	0.373986
bta-miR-195	73.0553	0.484559	0.374069
bta-miR-146a	291.599	1.13047	0.374266
bta-miR-125a	497.804	0.514759	0.380902
bta-let-7b	1561.5	0.706227	0.382905
bta-miR-708	25.0571	0.515173	0.385363
bta-miR-423-3p	12964.9	0.458914	0.387883
bta-let-7a-5p	1693.24	0.375349	0.388994
bta-let-7i	3692.38	0.339542	0.391427
bta-miR-16b	13309.9	0.497089	0.393021
bta-miR-1246	706.553	0.608824	0.399848
bta-miR-20a	213.835	0.482398	0.401914
bta-miR-92b	625.364	0.518719	0.40686
bta-miR-150	4973.94	0.656444	0.413649
bta-miR-410	195.201	0.466858	0.415221
bta-miR-381	205.987	0.575503	0.420272
bta-miR-101	21814.5	0.418536	0.420577
bta-miR-374b	91.8366	0.533191	0.425977
bta-miR-28	253.973	0.375974	0.426476
bta-miR-375	2103.32	0.518697	0.428093
bta-miR-106b	1043.74	0.500455	0.429102
bta-miR-451	23135.1	0.464008	0.43056
bta-miR-26b	3738.77	0.505508	0.431562
bta-miR-26a	11424.1	0.50173	0.433089
bta-miR-6119-5p	324.856	0.515279	0.435044
bta-miR-665	73.898	0.511194	0.436921
bta-let-7g	3322.57	0.400628	0.441864
bta-miR-98	309.364	0.501923	0.443983
bta-miR-2284z	590.047	0.415982	0.446449
bta-let-7f	5383.57	0.542758	0.451499
bta-miR-16a	3088.62	1.26536	0.453102
bta-miR-32	589.606	0.715577	0.458163
bta-miR-23a	4959.18	0.576243	0.478476
bta-miR-19b	1474.27	0.510275	0.481901
bta-miR-324	29.5603	0.519443	0.485289
bta-miR-99b	778.086	0.672684	0.494906
bta-miR-19a	433.232	0.54901	0.506034
bta-miR-155	363.171	0.539198	0.527064
bta-miR-328	98.3804	0.632437	0.528022
bta-miR-424-3p	21.3879	0.584451	0.52841
bta-miR-205	708.118	0.719189	0.56496
bta-miR-122	1090.96	4.37364	0.572931
bta-miR-133a	1388.58	1.54439	0.580513
hsa-miR-4532	587.102	1.18734	0.597472
bta-miR-2284y	1631.79	0.357043	0.621467
bta-miR-143	41898.9	1.2285	0.640754
bta-miR-152	1243.79	0.584251	0.724977
bta-let-7c	602.496	0.766866	0.74186
bta-miR-339b	1060.86	0.43375	0.82598
bta-miR-199c	3956.88	0.576902	0.999735
