# Supplementary material for: Changes in circulating microRNA levels can be identified as early as day 8 of pregnancy in cattle
Source: PLoS One. 2017 Apr 5;12(4):e0174892. doi: 10.1371/journal.pone.0174892 (PMC5381804; doi:10.1371/journal.pone.0174892)
Supplement: S2 File — Pathways identified to be targeted by miRNAs that were up-regulated or down-regulated in plasma between Days 0 and 60 of pregnancy. (XLSX) [file pone.0174892.s003.xlsx]

## Sheet: Query Lists
Query miRNAs used in DIANA miRPath 3.0 analysis. These miRNAs were identified using sequencing to be up-regulated or down-regulated in plasma between Days 0 and 60 of pregnancy (n=11 heifers)
Up-regulated miRNAs	Down-regulated miRNAs
hsa-let-7a-5p	hsa-miR-100-5p
hsa-let-7b-5p	hsa-miR-103a-3p
hsa-let-7c-5p	hsa-miR-1246
hsa-let-7f-5p	hsa-miR-125a-5p
hsa-let-7g-5p	hsa-miR-132-3p
hsa-let-7i-5p	hsa-miR-136-5p
hsa-miR-101-3p	hsa-miR-138-5p
hsa-miR-106b-5p	hsa-miR-139-5p
hsa-miR-143-3p	hsa-miR-147b
hsa-miR-150-5p	hsa-miR-199a-5p
hsa-miR-155-5p	hsa-miR-205-5p
hsa-miR-16-5p	hsa-miR-210-3p
hsa-miR-17-5p	hsa-miR-224-5p
hsa-miR-18a-5p	hsa-miR-22-5p
hsa-miR-195-5p	hsa-miR-23a-3p
hsa-miR-19a-3p	hsa-miR-27a-3p
hsa-miR-19b-3p	hsa-miR-324-5p
hsa-miR-20a-5p	hsa-miR-328-5p
hsa-miR-26a-5p	hsa-miR-369-3p
hsa-miR-26b-5p	hsa-miR-375
hsa-miR-28-5p	hsa-miR-380-3p
hsa-miR-30b-5p	hsa-miR-381-3p
hsa-miR-32-5p	hsa-miR-410-5p
hsa-miR-374a-5p	hsa-miR-423-3p
hsa-miR-374b-5p	hsa-miR-424-3p
hsa-miR-451a	hsa-miR-450a-5p
hsa-miR-93-5p	hsa-miR-450b-5p
hsa-miR-98-5p	hsa-miR-452-5p
	hsa-miR-4532
	hsa-miR-708-5p
	hsa-miR-92b-3p
	hsa-miR-99b-5p

## Sheet: Results
KEGG pathway enrichment analysis (using miRPath 3.0) of common experimentally validated targets (from TarBase 7.0) of miRNAs that were up-regulated (left) or down-regulated (right; see query lists sheet) on Day 60 of pregnancy. Only pathways with a corrected enrichment P-value < 0.05 are shown. Pathways common to the two groups of targets are highlighted in green.
Enriched KEGG pathway	Corrected P-value	No. of common miRNA targets in each pathway	No. of miRNAs targetting each pathway		Enriched KEGG pathway	Corrected P-value	No. of common miRNA targets in each pathway	No. of miRNAs targetting each pathway
Signaling pathways regulating pluripotency of stem cells	<0.0001	96	14		Protein processing in endoplasmic reticulum	<0.0001	110	9
Fatty acid metabolism	<0.0001	28	9		Adherens junction	<0.0001	55	17
ECM-receptor interaction	<0.0001	25	8		ECM-receptor interaction	<0.0001	30	5
Prolactin signaling pathway	<0.0001	36	5		Fatty acid biosynthesis	<0.0001	5	7
Ubiquitin mediated proteolysis	<0.0001	96	13		Fatty acid metabolism	<0.0001	25	8
Endocytosis	<0.0001	104	10		Hippo signaling pathway	<0.0001	88	14
Estrogen signaling pathway	<0.0001	51	6		Lysine degradation	<0.0001	35	10
MAPK signaling pathway	<0.0001	101	7		Cell cycle	8.00102e-05	70	6
PI3K-Akt signaling pathway	<0.0001	141	8		Thyroid hormone signaling pathway	0.0010248	64	6
RNA transport	<0.0001	100	5		p53 signaling pathway	0.0166754	43	6
Sphingolipid signaling pathway	<0.0001	51	6		ErbB signaling pathway	0.0384721	48	5
Adherens junction	<0.0001	59	17
Cell cycle	<0.0001	102	18
Fatty acid biosynthesis	<0.0001	5	7
FoxO signaling pathway	<0.0001	94	17
Hippo signaling pathway	<0.0001	104	18
Lysine degradation	<0.0001	36	18
Oocyte meiosis	<0.0001	78	16
p53 signaling pathway	<0.0001	57	21
Protein processing in endoplasmic reticulum	<0.0001	123	15
TGF-beta signaling pathway	<0.0001	68	18
Thyroid hormone signaling pathway	<0.0001	79	16
Focal adhesion	0.000158364	76	5
mRNA surveillance pathway	0.000274037	48	5
Neurotrophin signaling pathway	0.000280426	57	5
mTOR signaling pathway	0.000311463	32	6
AMPK signaling pathway	0.000441401	68	7
Insulin signaling pathway	0.000540381	65	5
Progesterone-mediated oocyte maturation	0.00101326	48	6
Adrenergic signaling in cardiomyocytes	0.00320558	61	5
Regulation of actin cytoskeleton	0.0053496	91	6
Glycosaminoglycan biosynthesis - chondroitin sulfate / dermatan sulfate	0.0191689	14	4
Wnt signaling pathway	0.033619	56	6
Only pathways related to physiological processes are shown. Pathways related to disease and cancer were removed from this list.
